# Supplementary material for: Association of CETP Gene Polymorphisms and Haplotypes with Cardiovascular Risk
Source: Int J Mol Sci. 2023 Jun 17;24(12):10281. doi: 10.3390/ijms241210281 (PMC10299660; doi:10.3390/ijms241210281)
Supplement: Supplementary file 1 [file ijms-24-10281-s001.zip]

Archive with 3 entries (3 files):
- Sup. figure 1.pdf
- Sup. table 1.pdf
- Sup. table 2.pdf
